# Supplementary material for: Phylogeography of Schizopygopsis stoliczkai (Cyprinidae) in Northwest Tibetan Plateau area
Source: Ecol Evol. 2017 Oct 16;7(22):9602–12. doi: 10.1002/ece3.3452 (PMC5696390; doi:10.1002/ece3.3452)
Supplement: Supplementary file 1 [file ECE3-7-9602-s001.xlsx]

## Sheet: S1 detail
Sample No.	Lineage	Code	Haplotypes	GenBank Accession No.
				Cyt b	16S
1	North	S1	1	KY032009	KY032412			outgroup
2	North	S1	26	KY032010	KY032413			ID	Organism	GenBank Accession No.
3	North	S1	30	KY032011	KY032414					Cyt b	16S
4	North	S1	46	KY032012	KY032415			CT180	Schizopygopsis younghusbandi	KY033083	KY033092
5	North	S1	7	KY032013	KY032416			CT240	Schizopygopsis microcephalus	KY033084	KY033093
6	North	S1	24	KY032014	KY032417			CT521	Schizopygopsis pylzovi	KY033085	KY033094
7	North	S1	56	KY032015	KY032418			CT78	Oxygymnocypris stewartii	KY033086	KY033095
8	North	S1	41	KY032016	KY032419			CU291	Gymnocypris eckloni	KY033087	KY033096
9	North	S1	19	KY032017	KY032420			CU5	Gymnocypris przewalskii	KY033088	KY033097
10	North	S1	2	KY032018	KY032421			Ct622	Gymnodiptychus pachycheilus	KY033089	KY033098
11	North	S1	7	KY032019	KY032422			CT553	Diptychus maculatus	KY033090	KY033099
12	North	S1	7	KY032020	KY032423			CT374	Gymnodiptychus dybowskii	KY033091	KY033100
13	North	S1	19	KY032021	KY032424
14	North	S1	19	KY032022	KY032425
15	North	S1	23	KY032023	KY032426
16	North	S1	24	KY032024	KY032427
18	North	S1	26	KY032025	KY032428
19	North	S1	27	KY032026	KY032429
20	North	S1	19	KY032027	KY032430
21	North	BB	28	KY032028	KY032431
22	North	BB	28	KY032029	KY032432
23	North	BB	29	KY032030	KY032433
24	North	BB	28	KY032031	KY032434
25	North	B3	28	KY032032	KY032435
26	North	B3	28	KY032033	KY032436
27	North	B3	28	KY032034	KY032437
28	North	B3	28	KY032035	KY032438
29	North	B3	28	KY032036	KY032439
30	North	B3	28	KY032037	KY032440
31	North	B3	28	KY032038	KY032441
33	North	B3	28	KY032039	KY032442
34	North	B3	28	KY032040	KY032443
35	North	B3	28	KY032041	KY032444
37	North	B3	28	KY032042	KY032445
38	North	B3	45	KY032043	KY032446
39	North	B3	45	KY032044	KY032447
40	North	B3	45	KY032045	KY032448
41	North	B3	28	KY032046	KY032449
42	North	B3	47	KY032047	KY032450
43	North	B3	28	KY032048	KY032451
44	North	B3	28	KY032049	KY032452
45	North	S3	19	KY032050	KY032453
46	North	S3	19	KY032051	KY032454
47	North	S3	19	KY032052	KY032455
48	North	S3	48	KY032053	KY032456
49	North	S3	23	KY032054	KY032457
50	North	S3	23	KY032055	KY032458
51	North	S3	13	KY032056	KY032459
52	North	S3	19	KY032057	KY032460
53	North	S3	19	KY032058	KY032461
54	North	S3	19	KY032059	KY032462
55	North	S3	13	KY032060	KY032463
56	North	S3	19	KY032061	KY032464
57	North	S3	51	KY032062	KY032465
58	North	S3	52	KY032063	KY032466
59	North	S3	53	KY032064	KY032467
60	North	S3	41	KY032065	KY032468
61	North	S3	54	KY032066	KY032469
62	North	S3	7	KY032067	KY032470
64	North	S3	26	KY032068	KY032471
65	North	S3	46	KY032069	KY032472
66	North	S3	55	KY032070	KY032473
67	North	S3	55	KY032071	KY032474
68	North	S3	7	KY032072	KY032475
69	North	S3	19	KY032073	KY032476
70	North	S3	23	KY032074	KY032477
71	North	S3	57	KY032075	KY032478
72	North	S3	19	KY032076	KY032479
73	North	S3	19	KY032077	KY032480
74	North	S3	58	KY032078	KY032481
75	North	BB	28	KY032079	KY032482
76	North	BB	28	KY032080	KY032483
77	North	BB	28	KY032081	KY032484
80	North	BB	59	KY032082	KY032485
86	South	X2	11	KY032273	KY032676
90	South	X2	5	KY032274	KY032677
93	South	X2	74	KY032275	KY032678
94	South	X2	74	KY032276	KY032679
96	South	X2	11	KY032277	KY032680
110	South	X2	11	KY032278	KY032681
111	South	M2	5	KY032279	KY032682
112	South	M2	5	KY032280	KY032683
114	South	M2	18	KY032281	KY032684
115	South	M2	5	KY032282	KY032685
116	South	M2	5	KY032283	KY032686
117	South	M2	18	KY032284	KY032687
119	South	M2	5	KY032285	KY032688
120	South	M2	5	KY032286	KY032689
121	South	G2	18	KY032287	KY032690
122	South	G2	11	KY032288	KY032691
123	South	G2	5	KY032289	KY032692
124	South	G2	5	KY032290	KY032693
125	South	G2	5	KY032291	KY032694
126	South	G2	5	KY032292	KY032695
127	South	G2	5	KY032293	KY032696
128	South	G2	5	KY032294	KY032697
129	South	G2	5	KY032295	KY032698
130	South	G2	5	KY032296	KY032699
131	South	G2	5	KY032297	KY032700
132	South	G2	5	KY032298	KY032701
133	South	G2	5	KY032299	KY032702
134	South	G2	5	KY032300	KY032703
135	South	G2	11	KY032301	KY032704
136	South	G2	5	KY032302	KY032705
137	South	G2	20	KY032303	KY032706
138	South	G2	21	KY032304	KY032707
140	South	G2	22	KY032305	KY032708
310	South	M1	31	KY032306	KY032709
311	South	M1	32	KY032307	KY032710
312	South	M1	10	KY032308	KY032711
313	South	M1	8	KY032309	KY032712
314	South	M1	10	KY032310	KY032713
315	South	M1	8	KY032311	KY032714
316	South	M1	4	KY032312	KY032715
317	South	M1	8	KY032313	KY032716
318	South	M1	3	KY032314	KY032717
319	South	M1	8	KY032315	KY032718
320	South	ML	5	KY032316	KY032719
321	South	ML	5	KY032317	KY032720
322	South	ML	34	KY032318	KY032721
323	South	ML	8	KY032319	KY032722
324	South	ML	8	KY032320	KY032723
325	South	ML	5	KY032321	KY032724
326	South	ML	11	KY032322	KY032725
327	South	ML	5	KY032323	KY032726
328	South	ML	5	KY032324	KY032727
329	South	ML	5	KY032325	KY032728
330	North	B1	35	KY032083	KY032486
331	North	B1	28	KY032084	KY032487
332	North	B1	28	KY032085	KY032488
333	North	B1	28	KY032086	KY032489
334	North	B1	28	KY032087	KY032490
335	North	B1	28	KY032088	KY032491
336	North	B1	28	KY032089	KY032492
337	North	B1	28	KY032090	KY032493
338	North	B1	28	KY032091	KY032494
339	North	B1	28	KY032092	KY032495
340	North	B2	36	KY032093	KY032496
341	North	B2	37	KY032094	KY032497
342	North	B2	28	KY032095	KY032498
343	North	B2	28	KY032096	KY032499
344	North	B2	28	KY032097	KY032500
345	North	B2	28	KY032098	KY032501
346	North	B2	36	KY032099	KY032502
347	North	B2	28	KY032100	KY032503
348	North	B2	28	KY032101	KY032504
349	North	B2	38	KY032102	KY032505
350	North	S2	26	KY032103	KY032506
351	North	S2	7	KY032104	KY032507
352	North	S2	19	KY032105	KY032508
353	North	S2	19	KY032106	KY032509
354	North	S2	19	KY032107	KY032510
355	North	S2	39	KY032108	KY032511
356	North	S2	19	KY032109	KY032512
357	North	S2	40	KY032110	KY032513
358	North	S2	19	KY032111	KY032514
359	North	S2	41	KY032112	KY032515
360	South	X1	42	KY032326	KY032729
361	South	X1	5	KY032327	KY032730
362	South	X1	5	KY032328	KY032731
363	South	X1	11	KY032329	KY032732
364	South	X1	10	KY032330	KY032733
365	South	X1	42	KY032331	KY032734
366	South	X1	11	KY032332	KY032735
367	South	X1	5	KY032333	KY032736
368	South	X1	5	KY032334	KY032737
369	South	X1	5	KY032335	KY032738
370	North	K1	43	KY032113	KY032516
371	North	K1	17	KY032114	KY032517
372	North	K1	17	KY032115	KY032518
373	North	K1	17	KY032116	KY032519
374	North	K1	17	KY032117	KY032520
375	North	K1	17	KY032118	KY032521
376	North	K1	44	KY032119	KY032522
377	North	K1	17	KY032120	KY032523
378	North	K1	17	KY032121	KY032524
379	North	K1	17	KY032122	KY032525
380	South	G1	4	KY032336	KY032739
381	South	G1	5	KY032337	KY032740
382	South	G1	3	KY032338	KY032741
383	South	G1	5	KY032339	KY032742
384	South	G1	11	KY032340	KY032743
385	South	G1	11	KY032341	KY032744
386	South	G1	4	KY032342	KY032745
387	South	G1	8	KY032343	KY032746
388	South	G1	5	KY032344	KY032747
389	South	G1	4	KY032345	KY032748
833	South	M1	11	KY032346	KY032749
834	South	M1	60	KY032347	KY032750
835	South	M1	11	KY032348	KY032751
836	South	M1	5	KY032349	KY032752
837	South	M1	5	KY032350	KY032753
838	South	M1	5	KY032351	KY032754
839	South	M1	5	KY032352	KY032755
840	South	M1	11	KY032353	KY032756
841	South	M1	5	KY032354	KY032757
842	South	M1	4	KY032355	KY032758
843	South	ML	4	KY032356	KY032759
844	South	ML	11	KY032357	KY032760
845	South	ML	5	KY032358	KY032761
846	South	ML	5	KY032359	KY032762
847	South	ML	5	KY032360	KY032763
848	South	ML	5	KY032361	KY032764
849	South	ML	4	KY032362	KY032765
850	South	ML	5	KY032363	KY032766
851	South	ML	5	KY032364	KY032767
852	South	ML	11	KY032365	KY032768
853	South	G1	5	KY032366	KY032769
854	South	G1	61	KY032367	KY032770
855	South	G1	62	KY032368	KY032771
856	South	G1	5	KY032369	KY032772
857	South	G1	5	KY032370	KY032773
858	South	G1	11	KY032371	KY032774
859	South	G1	63	KY032372	KY032775
860	South	G1	64	KY032373	KY032776
861	South	G1	11	KY032374	KY032777
862	South	G1	11	KY032375	KY032778
863	North	B1	28	KY032123	KY032526
864	North	B1	28	KY032124	KY032527
865	North	B1	28	KY032125	KY032528
866	North	B1	28	KY032126	KY032529
867	North	B1	28	KY032127	KY032530
868	North	B1	28	KY032128	KY032531
869	North	B1	28	KY032129	KY032532
870	North	B1	28	KY032130	KY032533
871	North	B1	65	KY032131	KY032534
872	North	B1	28	KY032132	KY032535
873	North	B1	28	KY032133	KY032536
874	North	B1	28	KY032134	KY032537
875	North	B1	28	KY032135	KY032538
876	North	B1	28	KY032136	KY032539
877	North	B1	66	KY032137	KY032540
878	North	B1	28	KY032138	KY032541
879	North	B1	28	KY032139	KY032542
880	North	B1	28	KY032140	KY032543
881	North	B1	28	KY032141	KY032544
882	North	B1	28	KY032142	KY032545
883	North	B2	28	KY032143	KY032546
884	North	B2	28	KY032144	KY032547
885	North	B2	67	KY032145	KY032548
886	North	B2	28	KY032146	KY032549
887	North	B2	28	KY032147	KY032550
888	North	B2	68	KY032148	KY032551
889	North	B2	28	KY032149	KY032552
890	North	B2	28	KY032150	KY032553
891	North	B2	28	KY032151	KY032554
892	North	B2	28	KY032152	KY032555
893	North	B2	28	KY032153	KY032556
894	North	B2	28	KY032154	KY032557
895	North	B2	28	KY032155	KY032558
896	North	B2	69	KY032156	KY032559
897	North	B2	69	KY032157	KY032560
898	North	B2	28	KY032158	KY032561
899	North	B2	28	KY032159	KY032562
900	North	B2	28	KY032160	KY032563
901	North	B2	28	KY032161	KY032564
902	North	B2	28	KY032162	KY032565
903	North	S2	19	KY032163	KY032566
904	North	S2	39	KY032164	KY032567
905	North	S2	19	KY032165	KY032568
906	North	S2	26	KY032166	KY032569
907	North	S2	7	KY032167	KY032570
908	North	S2	70	KY032168	KY032571
909	North	S2	39	KY032169	KY032572
910	North	S2	39	KY032170	KY032573
911	North	S2	19	KY032171	KY032574
912	North	S2	71	KY032172	KY032575
913	North	S2	19	KY032173	KY032576
914	North	S2	55	KY032174	KY032577
915	North	S2	19	KY032175	KY032578
916	North	S2	19	KY032176	KY032579
917	North	S2	19	KY032177	KY032580
918	North	S2	26	KY032178	KY032581
919	North	S2	39	KY032179	KY032582
920	North	S2	72	KY032180	KY032583
921	North	S2	73	KY032181	KY032584
922	North	S2	19	KY032182	KY032585
923	North	S2	7	KY032183	KY032586
924	North	S2	26	KY032184	KY032587
925	North	S2	52	KY032185	KY032588
926	North	S2	19	KY032186	KY032589
927	North	S2	19	KY032187	KY032590
928	North	S2	19	KY032188	KY032591
929	North	S2	39	KY032189	KY032592
930	North	S2	19	KY032190	KY032593
931	North	S2	19	KY032191	KY032594
932	North	S2	19	KY032192	KY032595
933	North	S2	75	KY032193	KY032596
934	North	S2	19	KY032194	KY032597
935	North	S2	41	KY032195	KY032598
936	North	S2	19	KY032196	KY032599
937	North	S2	41	KY032197	KY032600
938	South	X1	10	KY032376	KY032779
939	South	X1	9	KY032377	KY032780
940	South	X1	10	KY032378	KY032781
941	South	X1	10	KY032379	KY032782
942	South	X1	11	KY032380	KY032783
946	South	X1	8	KY032381	KY032784
947	South	X1	10	KY032382	KY032785
948	North	K2	17	KY032198	KY032601
949	North	K2	17	KY032199	KY032602
950	North	K2	17	KY032200	KY032603
951	North	K2	44	KY032201	KY032604
952	North	K2	17	KY032202	KY032605
953	North	K2	17	KY032203	KY032606
954	North	K2	17	KY032204	KY032607
955	North	K2	17	KY032205	KY032608
956	North	K2	17	KY032206	KY032609
957	North	K2	17	KY032207	KY032610
958	North	K2	17	KY032208	KY032611
959	North	K2	17	KY032209	KY032612
960	North	K2	17	KY032210	KY032613
961	North	K2	17	KY032211	KY032614
962	North	K2	17	KY032212	KY032615
963	North	K2	17	KY032213	KY032616
964	North	K2	17	KY032214	KY032617
965	North	K2	17	KY032215	KY032618
966	North	K2	17	KY032216	KY032619
967	North	K2	17	KY032217	KY032620
968	North	K2	17	KY032218	KY032621
969	North	K2	17	KY032219	KY032622
970	North	K2	17	KY032220	KY032623
971	North	K2	17	KY032221	KY032624
972	North	K2	17	KY032222	KY032625
973	North	K2	17	KY032223	KY032626
974	North	K2	17	KY032224	KY032627
975	North	K2	17	KY032225	KY032628
976	North	K2	17	KY032226	KY032629
977	North	K2	17	KY032227	KY032630
978	North	K2	17	KY032228	KY032631
979	North	K2	17	KY032229	KY032632
980	North	K2	17	KY032230	KY032633
981	North	K2	17	KY032231	KY032634
982	North	K2	44	KY032232	KY032635
1014	South	G1	3	KY032383	KY032786
1015	South	G1	4	KY032384	KY032787
1016	South	G1	5	KY032385	KY032788
1017	South	G1	6	KY032386	KY032789
1018	South	G1	5	KY032387	KY032790
1019	South	G1	4	KY032388	KY032791
1020	South	G1	5	KY032389	KY032792
1021	South	G1	5	KY032390	KY032793
1022	South	G1	3	KY032391	KY032794
1023	South	G1	3	KY032392	KY032795
1025	South	X1	8	KY032393	KY032796
1026	South	X1	5	KY032394	KY032797
1027	South	X1	9	KY032395	KY032798
1028	South	X1	10	KY032396	KY032799
1029	South	X1	11	KY032397	KY032800
1030	South	X1	5	KY032398	KY032801
1031	South	X1	10	KY032399	KY032802
1032	South	X1	10	KY032400	KY032803
1033	South	X1	9	KY032401	KY032804
1034	South	M1	5	KY032402	KY032805
1035	South	M1	5	KY032403	KY032806
1036	South	M1	5	KY032404	KY032807
1037	South	M1	5	KY032405	KY032808
1038	South	M1	11	KY032406	KY032809
1039	South	M1	11	KY032407	KY032810
1040	South	M1	5	KY032408	KY032811
1041	South	M1	5	KY032409	KY032812
1042	South	M1	11	KY032410	KY032813
1043	South	M1	8	KY032411	KY032814
1044	North	S2	12	KY032233	KY032636
1045	North	S2	13	KY032234	KY032637
1046	North	S2	14	KY032235	KY032638
1047	North	S2	15	KY032236	KY032639
1048	North	S2	16	KY032237	KY032640
1049	North	K3	17	KY032238	KY032641
1050	North	K3	17	KY032239	KY032642
1051	North	K3	17	KY032240	KY032643
1052	North	K3	17	KY032241	KY032644
1053	North	K3	17	KY032242	KY032645
r1	North	B4	28	KY032243	KY032646
r10	North	B4	28	KY032244	KY032647
r2	North	B4	28	KY032245	KY032648
r3	North	B4	28	KY032246	KY032649
r4	North	B4	28	KY032247	KY032650
r5	North	B4	28	KY032248	KY032651
r6	North	B4	28	KY032249	KY032652
r7	North	B4	28	KY032250	KY032653
r8	North	B4	28	KY032251	KY032654
r9	North	B4	28	KY032252	KY032655
s1	North	B5	28	KY032253	KY032656
s10	North	B5	28	KY032254	KY032657
s2	North	B5	28	KY032255	KY032658
s3	North	B5	28	KY032256	KY032659
s4	North	B5	28	KY032257	KY032660
s5	North	B5	28	KY032258	KY032661
s6	North	B5	28	KY032259	KY032662
s7	North	B5	78	KY032260	KY032663
s8	North	B5	28	KY032261	KY032664
s9	North	B5	28	KY032262	KY032665
x1	North	B6	28	KY032263	KY032666
x10	North	B6	28	KY032264	KY032667
x2	North	B6	28	KY032265	KY032668
x3	North	B6	79	KY032266	KY032669
x4	North	B6	28	KY032267	KY032670
x5	North	B6	28	KY032268	KY032671
x6	North	B6	28	KY032269	KY032672
x7	North	B6	28	KY032270	KY032673
x8	North	B6	28	KY032271	KY032674
x9	North	B6	80	KY032272	KY032675

## Sheet: 工作表1
Sequence_ID	cytb	16s
1	KY032009	KY032412
2	KY032010	KY032413
3	KY032011	KY032414
4	KY032012	KY032415
5	KY032013	KY032416
6	KY032014	KY032417
7	KY032015	KY032418
8	KY032016	KY032419
9	KY032017	KY032420
10	KY032018	KY032421
11	KY032019	KY032422
12	KY032020	KY032423
13	KY032021	KY032424
14	KY032022	KY032425
15	KY032023	KY032426
16	KY032024	KY032427
18	KY032025	KY032428
19	KY032026	KY032429
20	KY032027	KY032430
21	KY032028	KY032431
22	KY032029	KY032432
23	KY032030	KY032433
24	KY032031	KY032434
25	KY032032	KY032435
26	KY032033	KY032436
27	KY032034	KY032437
28	KY032035	KY032438
29	KY032036	KY032439
30	KY032037	KY032440
31	KY032038	KY032441
33	KY032039	KY032442
34	KY032040	KY032443
35	KY032041	KY032444
37	KY032042	KY032445
38	KY032043	KY032446
39	KY032044	KY032447
40	KY032045	KY032448
41	KY032046	KY032449
42	KY032047	KY032450
43	KY032048	KY032451
44	KY032049	KY032452
45	KY032050	KY032453
46	KY032051	KY032454
47	KY032052	KY032455
48	KY032053	KY032456
49	KY032054	KY032457
50	KY032055	KY032458
51	KY032056	KY032459
52	KY032057	KY032460
53	KY032058	KY032461
54	KY032059	KY032462
55	KY032060	KY032463
56	KY032061	KY032464
57	KY032062	KY032465
58	KY032063	KY032466
59	KY032064	KY032467
60	KY032065	KY032468
61	KY032066	KY032469
62	KY032067	KY032470
64	KY032068	KY032471
65	KY032069	KY032472
66	KY032070	KY032473
67	KY032071	KY032474
68	KY032072	KY032475
69	KY032073	KY032476
70	KY032074	KY032477
71	KY032075	KY032478
72	KY032076	KY032479
73	KY032077	KY032480
74	KY032078	KY032481
75	KY032079	KY032482
76	KY032080	KY032483
77	KY032081	KY032484
80	KY032082	KY032485
330	KY032083	KY032486
331	KY032084	KY032487
332	KY032085	KY032488
333	KY032086	KY032489
334	KY032087	KY032490
335	KY032088	KY032491
336	KY032089	KY032492
337	KY032090	KY032493
338	KY032091	KY032494
339	KY032092	KY032495
340	KY032093	KY032496
341	KY032094	KY032497
342	KY032095	KY032498
343	KY032096	KY032499
344	KY032097	KY032500
345	KY032098	KY032501
346	KY032099	KY032502
347	KY032100	KY032503
348	KY032101	KY032504
349	KY032102	KY032505
350	KY032103	KY032506
351	KY032104	KY032507
352	KY032105	KY032508
353	KY032106	KY032509
354	KY032107	KY032510
355	KY032108	KY032511
356	KY032109	KY032512
357	KY032110	KY032513
358	KY032111	KY032514
359	KY032112	KY032515
370	KY032113	KY032516
371	KY032114	KY032517
372	KY032115	KY032518
373	KY032116	KY032519
374	KY032117	KY032520
375	KY032118	KY032521
376	KY032119	KY032522
377	KY032120	KY032523
378	KY032121	KY032524
379	KY032122	KY032525
863	KY032123	KY032526
864	KY032124	KY032527
865	KY032125	KY032528
866	KY032126	KY032529
867	KY032127	KY032530
868	KY032128	KY032531
869	KY032129	KY032532
870	KY032130	KY032533
871	KY032131	KY032534
872	KY032132	KY032535
873	KY032133	KY032536
874	KY032134	KY032537
875	KY032135	KY032538
876	KY032136	KY032539
877	KY032137	KY032540
878	KY032138	KY032541
879	KY032139	KY032542
880	KY032140	KY032543
881	KY032141	KY032544
882	KY032142	KY032545
883	KY032143	KY032546
884	KY032144	KY032547
885	KY032145	KY032548
886	KY032146	KY032549
887	KY032147	KY032550
888	KY032148	KY032551
889	KY032149	KY032552
890	KY032150	KY032553
891	KY032151	KY032554
892	KY032152	KY032555
893	KY032153	KY032556
894	KY032154	KY032557
895	KY032155	KY032558
896	KY032156	KY032559
897	KY032157	KY032560
898	KY032158	KY032561
899	KY032159	KY032562
900	KY032160	KY032563
901	KY032161	KY032564
902	KY032162	KY032565
903	KY032163	KY032566
904	KY032164	KY032567
905	KY032165	KY032568
906	KY032166	KY032569
907	KY032167	KY032570
908	KY032168	KY032571
909	KY032169	KY032572
910	KY032170	KY032573
911	KY032171	KY032574
912	KY032172	KY032575
913	KY032173	KY032576
914	KY032174	KY032577
915	KY032175	KY032578
916	KY032176	KY032579
917	KY032177	KY032580
918	KY032178	KY032581
919	KY032179	KY032582
920	KY032180	KY032583
921	KY032181	KY032584
922	KY032182	KY032585
923	KY032183	KY032586
924	KY032184	KY032587
925	KY032185	KY032588
926	KY032186	KY032589
927	KY032187	KY032590
928	KY032188	KY032591
929	KY032189	KY032592
930	KY032190	KY032593
931	KY032191	KY032594
932	KY032192	KY032595
933	KY032193	KY032596
934	KY032194	KY032597
935	KY032195	KY032598
936	KY032196	KY032599
937	KY032197	KY032600
948	KY032198	KY032601
949	KY032199	KY032602
950	KY032200	KY032603
951	KY032201	KY032604
952	KY032202	KY032605
953	KY032203	KY032606
954	KY032204	KY032607
955	KY032205	KY032608
956	KY032206	KY032609
957	KY032207	KY032610
958	KY032208	KY032611
959	KY032209	KY032612
960	KY032210	KY032613
961	KY032211	KY032614
962	KY032212	KY032615
963	KY032213	KY032616
964	KY032214	KY032617
965	KY032215	KY032618
966	KY032216	KY032619
967	KY032217	KY032620
968	KY032218	KY032621
969	KY032219	KY032622
970	KY032220	KY032623
971	KY032221	KY032624
972	KY032222	KY032625
973	KY032223	KY032626
974	KY032224	KY032627
975	KY032225	KY032628
976	KY032226	KY032629
977	KY032227	KY032630
978	KY032228	KY032631
979	KY032229	KY032632
980	KY032230	KY032633
981	KY032231	KY032634
982	KY032232	KY032635
1044	KY032233	KY032636
1045	KY032234	KY032637
1046	KY032235	KY032638
1047	KY032236	KY032639
1048	KY032237	KY032640
1049	KY032238	KY032641
1050	KY032239	KY032642
1051	KY032240	KY032643
1052	KY032241	KY032644
1053	KY032242	KY032645
r1	KY032243	KY032646
r10	KY032244	KY032647
r2	KY032245	KY032648
r3	KY032246	KY032649
r4	KY032247	KY032650
r5	KY032248	KY032651
r6	KY032249	KY032652
r7	KY032250	KY032653
r8	KY032251	KY032654
r9	KY032252	KY032655
s1	KY032253	KY032656
s10	KY032254	KY032657
s2	KY032255	KY032658
s3	KY032256	KY032659
s4	KY032257	KY032660
s5	KY032258	KY032661
s6	KY032259	KY032662
s7	KY032260	KY032663
s8	KY032261	KY032664
s9	KY032262	KY032665
x1	KY032263	KY032666
x10	KY032264	KY032667
x2	KY032265	KY032668
x3	KY032266	KY032669
x4	KY032267	KY032670
x5	KY032268	KY032671
x6	KY032269	KY032672
x7	KY032270	KY032673
x8	KY032271	KY032674
x9	KY032272	KY032675
86	KY032273	KY032676
90	KY032274	KY032677
93	KY032275	KY032678
94	KY032276	KY032679
96	KY032277	KY032680
110	KY032278	KY032681
111	KY032279	KY032682
112	KY032280	KY032683
114	KY032281	KY032684
115	KY032282	KY032685
116	KY032283	KY032686
117	KY032284	KY032687
119	KY032285	KY032688
120	KY032286	KY032689
121	KY032287	KY032690
122	KY032288	KY032691
123	KY032289	KY032692
124	KY032290	KY032693
125	KY032291	KY032694
126	KY032292	KY032695
127	KY032293	KY032696
128	KY032294	KY032697
129	KY032295	KY032698
130	KY032296	KY032699
131	KY032297	KY032700
132	KY032298	KY032701
133	KY032299	KY032702
134	KY032300	KY032703
135	KY032301	KY032704
136	KY032302	KY032705
137	KY032303	KY032706
138	KY032304	KY032707
140	KY032305	KY032708
310	KY032306	KY032709
311	KY032307	KY032710
312	KY032308	KY032711
313	KY032309	KY032712
314	KY032310	KY032713
315	KY032311	KY032714
316	KY032312	KY032715
317	KY032313	KY032716
318	KY032314	KY032717
319	KY032315	KY032718
320	KY032316	KY032719
321	KY032317	KY032720
322	KY032318	KY032721
323	KY032319	KY032722
324	KY032320	KY032723
325	KY032321	KY032724
326	KY032322	KY032725
327	KY032323	KY032726
328	KY032324	KY032727
329	KY032325	KY032728
360	KY032326	KY032729
361	KY032327	KY032730
362	KY032328	KY032731
363	KY032329	KY032732
364	KY032330	KY032733
365	KY032331	KY032734
366	KY032332	KY032735
367	KY032333	KY032736
368	KY032334	KY032737
369	KY032335	KY032738
380	KY032336	KY032739
381	KY032337	KY032740
382	KY032338	KY032741
383	KY032339	KY032742
384	KY032340	KY032743
385	KY032341	KY032744
386	KY032342	KY032745
387	KY032343	KY032746
388	KY032344	KY032747
389	KY032345	KY032748
833	KY032346	KY032749
834	KY032347	KY032750
835	KY032348	KY032751
836	KY032349	KY032752
837	KY032350	KY032753
838	KY032351	KY032754
839	KY032352	KY032755
840	KY032353	KY032756
841	KY032354	KY032757
842	KY032355	KY032758
843	KY032356	KY032759
844	KY032357	KY032760
845	KY032358	KY032761
846	KY032359	KY032762
847	KY032360	KY032763
848	KY032361	KY032764
849	KY032362	KY032765
850	KY032363	KY032766
851	KY032364	KY032767
852	KY032365	KY032768
853	KY032366	KY032769
854	KY032367	KY032770
855	KY032368	KY032771
856	KY032369	KY032772
857	KY032370	KY032773
858	KY032371	KY032774
859	KY032372	KY032775
860	KY032373	KY032776
861	KY032374	KY032777
862	KY032375	KY032778
938	KY032376	KY032779
939	KY032377	KY032780
940	KY032378	KY032781
941	KY032379	KY032782
942	KY032380	KY032783
946	KY032381	KY032784
947	KY032382	KY032785
1014	KY032383	KY032786
1015	KY032384	KY032787
1016	KY032385	KY032788
1017	KY032386	KY032789
1018	KY032387	KY032790
1019	KY032388	KY032791
1020	KY032389	KY032792
1021	KY032390	KY032793
1022	KY032391	KY032794
1023	KY032392	KY032795
1025	KY032393	KY032796
1026	KY032394	KY032797
1027	KY032395	KY032798
1028	KY032396	KY032799
1029	KY032397	KY032800
1030	KY032398	KY032801
1031	KY032399	KY032802
1032	KY032400	KY032803
1033	KY032401	KY032804
1034	KY032402	KY032805
1035	KY032403	KY032806
1036	KY032404	KY032807
1037	KY032405	KY032808
1038	KY032406	KY032809
1039	KY032407	KY032810
1040	KY032408	KY032811
1041	KY032409	KY032812
1042	KY032410	KY032813
1043	KY032411	KY032814
