# Supplementary material for: Phylogeography of Schizopygopsis stoliczkai (Cyprinidae) in Northwest Tibetan Plateau area
Source: Ecol Evol. 2017 Oct 16;7(22):9602–12. doi: 10.1002/ece3.3452 (PMC5696390; doi:10.1002/ece3.3452)
Supplement: Supplementary file 2 [file ECE3-7-9602-s002.xlsx]

## Sheet: 工作表1
Sequence_ID	GenBank Accession No.
>313-1	KY032815
>313-2	KY032816
>314-1	KY032817
>314-2	KY032818
>315-1	KY032819
>315-2	KY032820
>316-1	KY032821
>316-2	KY032822
>317-1	KY032823
>317-2	KY032824
>318-1	KY032825
>318-2	KY032826
>324-1	KY032827
>324-2	KY032828
>325-1	KY032829
>325-2	KY032830
>326-1	KY032831
>326-2	KY032832
>327-1	KY032833
>327-2	KY032834
>329-1	KY032835
>329-2	KY032836
>332-1	KY032837
>332-2	KY032838
>333-1	KY032839
>333-2	KY032840
>334-1	KY032841
>334-2	KY032842
>336-1	KY032843
>336-2	KY032844
>338-1	KY032845
>338-2	KY032846
>339-1	KY032847
>339-2	KY032848
>344-1	KY032849
>344-2	KY032850
>345-1	KY032851
>345-2	KY032852
>346-1	KY032853
>346-2	KY032854
>347-1	KY032855
>347-2	KY032856
>348-1	KY032857
>348-2	KY032858
>349-1	KY032859
>349-2	KY032860
>350-1	KY032861
>350-2	KY032862
>351-1	KY032863
>351-2	KY032864
>352-1	KY032865
>352-2	KY032866
>355-1	KY032867
>355-2	KY032868
>361-1	KY032869
>361-2	KY032870
>362-1	KY032871
>362-2	KY032872
>363-1	KY032873
>363-2	KY032874
>364_1-1	KY032875
>364_1-2	KY032876
>364-1	KY032877
>364-2	KY032878
>369-1	KY032879
>369-2	KY032880
>371-1	KY032881
>371-2	KY032882
>372-1	KY032883
>372-2	KY032884
>373-1	KY032885
>373-2	KY032886
>374-1	KY032887
>374-2	KY032888
>375-1	KY032889
>375-2	KY032890
>376-1	KY032891
>376-2	KY032892
>377-1	KY032893
>377-2	KY032894
>381-1	KY032895
>381-2	KY032896
>382_1-1	KY032897
>382_1-2	KY032898
>382-1	KY032899
>382-2	KY032900
>383-1	KY032901
>383-2	KY032902
>384-1	KY032903
>384-2	KY032904
>385-1	KY032905
>385-2	KY032906
>386-1	KY032907
>386-2	KY032908
>387-1	KY032909
>387-2	KY032910
>111-1	KY032911
>111-2	KY032912
>112-1	KY032913
>112-2	KY032914
>114-1	KY032915
>114-2	KY032916
>116-1	KY032917
>116-2	KY032918
>118-1	KY032919
>118-2	KY032920
>120-1	KY032921
>120-2	KY032922
>02-1	KY032923
>02-2	KY032924
>03-N-1	KY032925
>03-N-2	KY032926
>04-1	KY032927
>04-2	KY032928
>06-1	KY032929
>06-2	KY032930
>07-1	KY032931
>07-2	KY032932
>09-1	KY032933
>09-2	KY032934
>10-1	KY032935
>10-2	KY032936
>11-1	KY032937
>11-2	KY032938
>13-1	KY032939
>13-2	KY032940
>15-1	KY032941
>15-2	KY032942
>16-1	KY032943
>16-2	KY032944
>19-1	KY032945
>19-2	KY032946
>20-1	KY032947
>20-2	KY032948
>76-1	KY032949
>76-2	KY032950
>77-1	KY032951
>77-2	KY032952
>78-1	KY032953
>78-2	KY032954
>80-1	KY032955
>80-2	KY032956
>25-1	KY032957
>25-2	KY032958
>26-1	KY032959
>26-2	KY032960
>27-1	KY032961
>27-2	KY032962
>28-1	KY032963
>28-2	KY032964
>29-1	KY032965
>29-2	KY032966
>34-1	KY032967
>34-2	KY032968
>35-1	KY032969
>35-2	KY032970
>36-1	KY032971
>36-2	KY032972
>37-1	KY032973
>37-2	KY032974
>39-1	KY032975
>39-2	KY032976
>40-1	KY032977
>40-2	KY032978
>41-1	KY032979
>41-2	KY032980
>43-1	KY032981
>43-2	KY032982
>44-1	KY032983
>44-2	KY032984
>48-1	KY032985
>48-2	KY032986
>49-1	KY032987
>49-2	KY032988
>51-1	KY032989
>51-2	KY032990
>54-1	KY032991
>54-2	KY032992
>55-1	KY032993
>55-2	KY032994
>58-1	KY032995
>58-2	KY032996
>59-1	KY032997
>59-2	KY032998
>60-1	KY032999
>60-2	KY033000
>61-1	KY033001
>61-2	KY033002
>62-1	KY033003
>62-2	KY033004
>64-1	KY033005
>64-2	KY033006
>65-1	KY033007
>65-2	KY033008
>67-1	KY033009
>67-2	KY033010
>68-1	KY033011
>68-2	KY033012
>69-1	KY033013
>69-2	KY033014
>70-1	KY033015
>70-2	KY033016
>122-1	KY033017
>122-2	KY033018
>123-1	KY033019
>123-2	KY033020
>124-1	KY033021
>124-2	KY033022
>125-1	KY033023
>125-2	KY033024
>130-1	KY033025
>130-2	KY033026
>132-1	KY033027
>132-2	KY033028
>133-1	KY033029
>133-2	KY033030
>134-1	KY033031
>134-2	KY033032
>136-1	KY033033
>136-2	KY033034
>139-1	KY033035
>139-2	KY033036
>110-1	KY033037
>110-2	KY033038
>81-1	KY033039
>81-2	KY033040
>83-1	KY033041
>83-2	KY033042
>84-1	KY033043
>84-2	KY033044
>86-1	KY033045
>86-2	KY033046
>87-1	KY033047
>87-2	KY033048
>88-1	KY033049
>88-2	KY033050
>89-1	KY033051
>89-2	KY033052
>90-1	KY033053
>90-2	KY033054
>93-1	KY033055
>93-2	KY033056
>94-1	KY033057
>94-2	KY033058
>95-1	KY033059
>95-2	KY033060
>96-1	KY033061
>96-2	KY033062
>3-1-1	KY033063
>3-2-1	KY033064
>4-1	KY033065
>4-2	KY033066
>5-1	KY033067
>5-2	KY033068
>9-1	KY033069
>9-2	KY033070
>1-1-1	KY033071
>1-2-1	KY033072
>3-1-2	KY033073
>3-2-2	KY033074
>8-1	KY033075
>8-2	KY033076
>1-1-2	KY033077
>1-2-2	KY033078
>2-1	KY033079
>2-2	KY033080
>7-1	KY033081
>7-2	KY033082

## Sheet: S2 act2
No	No-Phase	HAP	Code	Lineage	Lineage	GenBank Accession No.
AT1B338-2	338-2	1	B1	FALSE	North	KY032846
AT1B338-1	338-1	2	B1	FALSE	North	KY032845
AT1B336-2	336-2	4	B1	FALSE	North	KY032844
AT1B332-1	332-1	5	B1	FALSE	North	KY032837
AT1B332-2	332-2	5	B1	FALSE	North	KY032838
AT1B333-1	333-1	5	B1	FALSE	North	KY032839
AT1B333-2	333-2	5	B1	FALSE	North	KY032840
AT1B334-1	334-1	5	B1	FALSE	North	KY032841
AT1B334-2	334-2	5	B1	FALSE	North	KY032842
AT1B336-1	336-1	5	B1	FALSE	North	KY032843
AT1B339-1	339-1	5	B1	FALSE	North	KY032847
AT1B339-2	339-2	5	B1	FALSE	North	KY032848
AT2B345-2	345-2	4	B2	FALSE	North	KY032852
AT2B344-1	344-1	5	B2	FALSE	North	KY032849
AT2B344-2	344-2	5	B2	FALSE	North	KY032850
AT2B345-1	345-1	5	B2	FALSE	North	KY032851
AT2B346-1	346-1	5	B2	FALSE	North	KY032853
AT2B346-2	346-2	5	B2	FALSE	North	KY032854
AT2B347-1	347-1	5	B2	FALSE	North	KY032855
AT2B347-2	347-2	5	B2	FALSE	North	KY032856
AT2B348-1	348-1	5	B2	FALSE	North	KY032857
AT2B348-2	348-2	5	B2	FALSE	North	KY032858
AT2B349-1	349-1	5	B2	FALSE	North	KY032859
AT2B349-2	349-2	5	B2	FALSE	North	KY032860
aw3B27-2	27-2	1	B3	FALSE	North	KY032962
aw3B29-2	29-2	1	B3	FALSE	North	KY032966
aw3B34-2	34-2	1	B3	FALSE	North	KY032968
aw3B36-2	36-2	1	B3	FALSE	North	KY032972
aw3B39-2	39-2	1	B3	FALSE	North	KY032976
aw3B40-2	40-2	1	B3	FALSE	North	KY032978
aw3B44-2	44-2	1	B3	FALSE	North	KY032984
aw3B36-1	36-1	4	B3	FALSE	North	KY032971
aw3B25-1	25-1	5	B3	FALSE	North	KY032957
aw3B25-2	25-2	5	B3	FALSE	North	KY032958
aw3B26-1	26-1	5	B3	FALSE	North	KY032959
aw3B26-2	26-2	5	B3	FALSE	North	KY032960
aw3B27-1	27-1	5	B3	FALSE	North	KY032961
aw3B28-1	28-1	5	B3	FALSE	North	KY032963
aw3B28-2	28-2	5	B3	FALSE	North	KY032964
aw3B29-1	29-1	5	B3	FALSE	North	KY032965
aw3B34-1	34-1	5	B3	FALSE	North	KY032967
aw3B35-1	35-1	5	B3	FALSE	North	KY032969
aw3B35-2	35-2	5	B3	FALSE	North	KY032970
aw3B37-1	37-1	5	B3	FALSE	North	KY032973
aw3B37-2	37-2	5	B3	FALSE	North	KY032974
aw3B39-1	39-1	5	B3	FALSE	North	KY032975
aw3B40-1	40-1	5	B3	FALSE	North	KY032977
aw3B41-1	41-1	5	B3	FALSE	North	KY032979
aw3B41-2	41-2	5	B3	FALSE	North	KY032980
aw3B43-1	43-1	5	B3	FALSE	North	KY032981
aw3B43-2	43-2	5	B3	FALSE	North	KY032982
aw3B44-1	44-1	5	B3	FALSE	North	KY032983
AW4B3-1-1	3-1-1	5	B4	FALSE	North	KY033063
AW4B4-1	4-1	5	B4	FALSE	North	KY033065
AW4B4-2	4-2	5	B4	FALSE	North	KY033066
AW4B5-1	5-1	5	B4	FALSE	North	KY033067
AW4B9-1	9-1	5	B4	FALSE	North	KY033069
AW4B9-2	9-2	5	B4	FALSE	North	KY033070
AW4B5-2	5-2	7	B4	FALSE	North	KY033068
AW4B3-2-1	3-2-1	12	B4	FALSE	North	KY033064
AW5B1-1-1	1-1-1	5	B5	FALSE	North	KY033071
AW5B1-2-1	1-2-1	5	B5	FALSE	North	KY033072
AW5B3-1-2	3-1-2	5	B5	FALSE	North	KY033073
AW5B3-2-2	3-2-2	5	B5	FALSE	North	KY033074
AW5B8-1	8-1	5	B5	FALSE	North	KY033075
AW5B8-2	8-2	13	B5	FALSE	North	KY033076
AW6B1-1-2	1-1-2	5	B6	FALSE	North	KY033077
AW6B2-2	2-2	5	B6	FALSE	North	KY033080
AW6B7-1	7-1	5	B6	FALSE	North	KY033081
AW6B2-1	2-1	11	B6	FALSE	North	KY033079
AW6B1-2-2	1-2-2	13	B6	FALSE	North	KY033078
AW6B7-2	7-2	13	B6	FALSE	North	KY033082
awBB76-1	76-1	5	BB	FALSE	North	KY032949
awBB77-1	77-1	5	BB	FALSE	North	KY032951
awBB77-2	77-2	5	BB	FALSE	North	KY032952
awBB78-1	78-1	5	BB	FALSE	North	KY032953
awBB80-1	80-1	5	BB	FALSE	North	KY032955
awBB80-2	80-2	5	BB	FALSE	North	KY032956
awBB76-2	76-2	7	BB	FALSE	North	KY032950
awBB78-2	78-2	7	BB	FALSE	North	KY032954
AT1G381-1	381-1	1	G1	TRUE	South	KY032895
AT1G381-2	381-2	1	G1	TRUE	South	KY032896
AT1G382_1-2	382_1-2	1	G1	TRUE	South	KY032898
AT1G382-2	382-2	1	G1	TRUE	South	KY032900
AT1G383-2	383-2	1	G1	TRUE	South	KY032902
AT1G384-2	384-2	1	G1	TRUE	South	KY032904
AT1G385-2	385-2	1	G1	TRUE	South	KY032906
AT1G386-2	386-2	1	G1	TRUE	South	KY032908
AT1G387-1	387-1	1	G1	TRUE	South	KY032909
AT1G387-2	387-2	1	G1	TRUE	South	KY032910
AT1G384-1	384-1	2	G1	TRUE	South	KY032903
AT1G385-1	385-1	2	G1	TRUE	South	KY032905
AT1G382_1-1	382_1-1	4	G1	TRUE	South	KY032897
AT1G382-1	382-1	4	G1	TRUE	South	KY032899
AT1G383-1	383-1	4	G1	TRUE	South	KY032901
AT1G386-1	386-1	4	G1	TRUE	South	KY032907
aw2G122-2	122-2	1	G2	FALSE	North	KY033018
aw2G123-2	123-2	1	G2	FALSE	North	KY033020
aw2G124-2	124-2	1	G2	FALSE	North	KY033022
aw2G125-2	125-2	1	G2	FALSE	North	KY033024
aw2G130-2	130-2	1	G2	FALSE	North	KY033026
aw2G132-2	132-2	1	G2	FALSE	North	KY033028
aw2G133-2	133-2	1	G2	FALSE	North	KY033030
aw2G134-2	134-2	1	G2	FALSE	North	KY033032
aw2G136-2	136-2	1	G2	FALSE	North	KY033034
aw2G139-2	139-2	1	G2	FALSE	North	KY033036
aw2G122-1	122-1	2	G2	FALSE	North	KY033017
aw2G123-1	123-1	2	G2	FALSE	North	KY033019
aw2G130-1	130-1	2	G2	FALSE	North	KY033025
aw2G133-1	133-1	2	G2	FALSE	North	KY033029
aw2G134-1	134-1	2	G2	FALSE	North	KY033031
aw2G139-1	139-1	5	G2	FALSE	North	KY033035
aw2G124-1	124-1	10	G2	FALSE	North	KY033021
aw2G125-1	125-1	11	G2	FALSE	North	KY033023
aw2G132-1	132-1	11	G2	FALSE	North	KY033027
aw2G136-1	136-1	11	G2	FALSE	North	KY033033
AT1K371-2	371-2	1	K1	FALSE	North	KY032882
AT1K374-2	374-2	1	K1	FALSE	North	KY032888
AT1K375-1	375-1	1	K1	FALSE	North	KY032889
AT1K377-2	377-2	1	K1	FALSE	North	KY032894
AT1K371-1	371-1	2	K1	FALSE	North	KY032881
AT1K376-1	376-1	2	K1	FALSE	North	KY032891
AT1K372-1	372-1	4	K1	FALSE	North	KY032883
AT1K374-1	374-1	4	K1	FALSE	North	KY032887
AT1K376-2	376-2	4	K1	FALSE	North	KY032892
AT1K377-1	377-1	4	K1	FALSE	North	KY032893
AT1K372-2	372-2	8	K1	FALSE	North	KY032884
AT1K375-2	375-2	8	K1	FALSE	North	KY032890
ATL324-2	324-2	1	ML	FALSE	South	KY032828
ATL325-2	325-2	1	ML	FALSE	South	KY032830
ATL326-2	326-2	1	ML	FALSE	South	KY032832
ATL327-1	327-1	1	ML	FALSE	South	KY032833
ATL327-2	327-2	1	ML	FALSE	South	KY032834
ATL329-1	329-1	1	ML	FALSE	South	KY032835
ATL329-2	329-2	1	ML	FALSE	South	KY032836
AT1L373-2	373-2	1	ML	FALSE	South	KY032886
ATL325-1	325-1	2	ML	FALSE	South	KY032829
ATL326-1	326-1	2	ML	FALSE	South	KY032831
ATL324-1	324-1	4	ML	FALSE	South	KY032827
AT1L373-1	373-1	4	ML	FALSE	South	KY032885
AT1M313-1	313-1	1	M1	TRUE	South	KY032815
AT1M313-2	313-2	1	M1	TRUE	South	KY032816
AT1M314-1	314-1	1	M1	TRUE	South	KY032817
AT1M314-2	314-2	1	M1	TRUE	South	KY032818
AT1M315-2	315-2	1	M1	TRUE	South	KY032820
AT1M317-2	317-2	1	M1	TRUE	South	KY032824
AT1M318-1	318-1	1	M1	TRUE	South	KY032825
AT1M318-2	318-2	1	M1	TRUE	South	KY032826
AT1M315-1	315-1	2	M1	TRUE	South	KY032819
AT1M317-1	317-1	2	M1	TRUE	South	KY032823
AT1M316-1	316-1	3	M1	TRUE	South	KY032821
AT1M316-2	316-2	3	M1	TRUE	South	KY032822
aw2M111-1	111-1	1	M2	TRUE	South	KY032911
aw2M112-2	112-2	1	M2	TRUE	South	KY032914
aw2M114-1	114-1	1	M2	TRUE	South	KY032915
aw2M114-2	114-2	1	M2	TRUE	South	KY032916
aw2M116-2	116-2	1	M2	TRUE	South	KY032918
aw2M118-2	118-2	1	M2	TRUE	South	KY032920
aw2M120-2	120-2	1	M2	TRUE	South	KY032922
aw2M112-1	112-1	2	M2	TRUE	South	KY032913
aw2M116-1	116-1	2	M2	TRUE	South	KY032917
aw2M118-1	118-1	2	M2	TRUE	South	KY032919
aw2M120-1	120-1	2	M2	TRUE	South	KY032921
aw2M111-2	111-2	9	M2	TRUE	South	KY032912
aw1S02-2	02-2	1	S1	FALSE	North	KY032924
aw1S06-1	06-1	1	S1	FALSE	North	KY032929
aw1S06-2	06-2	1	S1	FALSE	North	KY032930
aw1S07-2	07-2	1	S1	FALSE	North	KY032932
aw1S10-2	10-2	1	S1	FALSE	North	KY032936
aw1S11-2	11-2	1	S1	FALSE	North	KY032938
aw1S13-2	13-2	1	S1	FALSE	North	KY032940
aw1S15-2	15-2	1	S1	FALSE	North	KY032942
aw1S16-2	16-2	1	S1	FALSE	North	KY032944
aw1S19-2	19-2	1	S1	FALSE	North	KY032946
aw1S20-2	20-2	1	S1	FALSE	North	KY032948
aw1S03-N-2	03-N-2	1	S1	FALSE	North	KY032926
aw1S04-1	04-1	2	S1	FALSE	North	KY032927
aw1S09-1	09-1	2	S1	FALSE	North	KY032933
aw1S13-1	13-1	2	S1	FALSE	North	KY032939
aw1S19-1	19-1	2	S1	FALSE	North	KY032945
aw1S02-1	02-1	4	S1	FALSE	North	KY032923
aw1S04-2	04-2	4	S1	FALSE	North	KY032928
aw1S07-1	07-1	4	S1	FALSE	North	KY032931
aw1S09-2	09-2	4	S1	FALSE	North	KY032934
aw1S10-1	10-1	4	S1	FALSE	North	KY032935
aw1S11-1	11-1	4	S1	FALSE	North	KY032937
aw1S15-1	15-1	4	S1	FALSE	North	KY032941
aw1S16-1	16-1	4	S1	FALSE	North	KY032943
aw1S20-1	20-1	4	S1	FALSE	North	KY032947
aw1S03-N-1	03-N-1	4	S1	FALSE	North	KY032925
AT2S350-1	350-1	1	S2	FALSE	North	KY032861
AT2S350-2	350-2	1	S2	FALSE	North	KY032862
AT2S351-1	351-1	1	S2	FALSE	North	KY032863
AT2S355-1	355-1	4	S2	FALSE	North	KY032867
AT2S352-1	352-1	5	S2	FALSE	North	KY032865
AT2S351-2	351-2	6	S2	FALSE	North	KY032864
AT2S355-2	355-2	6	S2	FALSE	North	KY032868
AT2S352-2	352-2	7	S2	FALSE	North	KY032866
aw3S48-1	48-1	1	S3	FALSE	North	KY032985
aw3S48-2	48-2	1	S3	FALSE	North	KY032986
aw3S49-1	49-1	1	S3	FALSE	North	KY032987
aw3S49-2	49-2	1	S3	FALSE	North	KY032988
aw3S51-1	51-1	1	S3	FALSE	North	KY032989
aw3S58-1	58-1	1	S3	FALSE	North	KY032995
aw3S59-2	59-2	1	S3	FALSE	North	KY032998
aw3S60-2	60-2	1	S3	FALSE	North	KY033000
aw3S61-2	61-2	1	S3	FALSE	North	KY033002
aw3S62-2	62-2	1	S3	FALSE	North	KY033004
aw3S64-2	64-2	1	S3	FALSE	North	KY033006
aw3S65-2	65-2	1	S3	FALSE	North	KY033008
aw3S67-1	67-1	1	S3	FALSE	North	KY033009
aw3S68-2	68-2	1	S3	FALSE	North	KY033012
aw3S69-2	69-2	1	S3	FALSE	North	KY033014
aw3S70-1	70-1	1	S3	FALSE	North	KY033015
aw3S70-2	70-2	1	S3	FALSE	North	KY033016
aw3S54-1	54-1	2	S3	FALSE	North	KY032991
aw3S55-1	55-1	2	S3	FALSE	North	KY032993
aw3S55-2	55-2	2	S3	FALSE	North	KY032994
aw3S61-1	61-1	2	S3	FALSE	North	KY033001
aw3S69-1	69-1	2	S3	FALSE	North	KY033013
aw3S54-2	54-2	4	S3	FALSE	North	KY032992
aw3S59-1	59-1	4	S3	FALSE	North	KY032997
aw3S60-1	60-1	4	S3	FALSE	North	KY032999
aw3S62-1	62-1	4	S3	FALSE	North	KY033003
aw3S64-1	64-1	4	S3	FALSE	North	KY033005
aw3S68-1	68-1	4	S3	FALSE	North	KY033011
aw3S65-1	65-1	5	S3	FALSE	North	KY033007
aw3S51-2	51-2	6	S3	FALSE	North	KY032990
aw3S58-2	58-2	6	S3	FALSE	North	KY032996
aw3S67-2	67-2	6	S3	FALSE	North	KY033010
AT1X361-2	361-2	1	X1	TRUE	South	KY032870
AT1X362-2	362-2	1	X1	TRUE	South	KY032872
AT1X363-2	363-2	1	X1	TRUE	South	KY032874
AT1X364_1-2	364_1-2	1	X1	TRUE	South	KY032876
AT1X364-1	364-1	1	X1	TRUE	South	KY032877
AT1X364-2	364-2	1	X1	TRUE	South	KY032878
AT1X369-2	369-2	1	X1	TRUE	South	KY032880
AT1X361-1	361-1	2	X1	TRUE	South	KY032869
AT1X363-1	363-1	2	X1	TRUE	South	KY032873
AT1X364_1-1	364_1-1	2	X1	TRUE	South	KY032875
AT1X369-1	369-1	2	X1	TRUE	South	KY032879
AT1X362-1	362-1	1	X1	TRUE	South	KY032871
aw2X110-1	110-1	1	X2	TRUE	South	KY033037
aw2X81-1	81-1	1	X2	TRUE	South	KY033039
aw2X81-2	81-2	1	X2	TRUE	South	KY033040
aw2X83-1	83-1	1	X2	TRUE	South	KY033041
aw2X83-2	83-2	1	X2	TRUE	South	KY033042
aw2X84-1	84-1	1	X2	TRUE	South	KY033043
aw2X84-2	84-2	1	X2	TRUE	South	KY033044
aw2X86-1	86-1	1	X2	TRUE	South	KY033045
aw2X87-2	87-2	1	X2	TRUE	South	KY033048
aw2X88-2	88-2	1	X2	TRUE	South	KY033050
aw2X89-1	89-1	1	X2	TRUE	South	KY033051
aw2X89-2	89-2	1	X2	TRUE	South	KY033052
aw2X90-1	90-1	1	X2	TRUE	South	KY033053
aw2X93-1	93-1	1	X2	TRUE	South	KY033055
aw2X94-1	94-1	1	X2	TRUE	South	KY033057
aw2X94-2	94-2	1	X2	TRUE	South	KY033058
aw2X95-2	95-2	1	X2	TRUE	South	KY033060
aw2X96-1	96-1	1	X2	TRUE	South	KY033061
aw2X87-1	87-1	2	X2	TRUE	South	KY033047
aw2X88-1	88-1	2	X2	TRUE	South	KY033049
aw2X95-1	95-1	2	X2	TRUE	South	KY033059
aw2X110-2	110-2	6	X2	TRUE	South	KY033038
aw2X86-2	86-2	6	X2	TRUE	South	KY033046
aw2X90-2	90-2	6	X2	TRUE	South	KY033054
aw2X93-2	93-2	6	X2	TRUE	South	KY033056
aw2X96-2	96-2	6	X2	TRUE	South	KY033062
